# Supplementary material for: Changes in Food Consumption, BMI, and Body Composition in Youth in the US during the COVID-19 Pandemic
Source: Int J Environ Res Public Health. 2023 Sep 21;20(18):6796. doi: 10.3390/ijerph20186796 (PMC10531233; doi:10.3390/ijerph20186796)
Supplement: Supplementary file 1 [file ijerph-20-06796-s001.zip]

Archive with 1 entries (1 files):
- ijerph-2564139-supplementary.pdf
